# Supplementary material for: Convergent validity of the Autism Spectrum Disorder Mealtime Behavior Questionnaire (ASD-MBQ) for children with autism spectrum disorder
Source: PLoS One. 2022 Apr 28;17(4):e0267181. doi: 10.1371/journal.pone.0267181 (PMC9049548; doi:10.1371/journal.pone.0267181)
Supplement: S1 Data — (XLSX) [file pone.0267181.s004.xlsx]

## Sheet: N=294
S3 Table Raw data for participants (n=294)
1Male/2Female	Age	ASD-MBQ						Asahide’s test					SPQ								SCQ	PSI
		selective eating	clumsiness/manners	interest in/concentration on eating	oral motor function	over eating	total score	communication skills	Daily living skills	Social skills	Interpersonal skills	Total score	tactile	taste and smell	movement	low response	auditory	low activity	audio-visual	Total score		Recognition of negative emotions	Recognition of social activity limitation	total score
1	3	40	38	19	13	20	130	18	4	3	10	35	14	12	3	18	18	22	7	94	20	5	1	6
2	3	13	35	19	7	11	85	26	8	4	21	59	7	4	5	14	13	11	7	61	21	4	4	8
2	3	14	19	17	5	8	63	26	14	5	24	69	10	4	6	8	10	6	12	56	27	0	0	0
1	3	38	46	28	16	20	148	14	3	0	6	23	26	15	4	15	21	9	19	109	27	4	3	7
1	3	11	26	12	10	8	67	46	11	7	23	87	16	5	3	7	13	11	11	66	20	10	3	13
1	3	23	25	11	10	8	77	52	20	12	31	115	9	4	3	10	14	6	7	53	6	3	3	6
2	4	17	58	22	23	18	138	8	0	0	0	8	11	4	3	29	29	6	9	91	19	12	11	23
1	4	14	40	39	17	9	119	83	10	21	40	154	9	4	4	27	22	24	13	103	8	12	13	25
1	4	44	44	15	20	9	132	26	3	8	36	73	15	9	7	9	21	8	11	80	10	1	3	4
1	4	36	35	21	25	24	141	12	10	2	7	31	24	14	6	17	18	7	15	101	25	15	13	28
1	4	11	30	25	13	18	97	48	6	9	23	86	10	4	3	19	20	8	12	76	17	8	13	21
1	4	45	35	19	7	8	114	33	7	6	13	59	11	10	3	9	10	9	12	64	22	5	1	6
1	4	27	38	43	16	9	133	64	22	17	21	124	18	4	3	24	17	6	5	77	11	8	13	21
1	4	26	43	27	22	16	134	74	23	24	35	156	11	14	13	19	24	25	17	123	17	8	6	14
1	4	19	31	27	6	9	92	48	15	10	40	113	23	5	10	14	17	9	11	89	13	0	4	4
1	4	21	40	25	12	5	103	22	7	5	18	52	15	4	6	13	12	6	12	68	7	5	10	15
1	4	30	31	22	6	8	97	36	10	3	28	77	11	7	3	17	10	9	7	64	13	5	3	8
1	4	31	48	17	11	13	120	21	8	5	4	38	13	6	4	15	18	8	6	70	16	3	3	6
2	4	36	43	10	10	13	112	8	1	0	0	9	12	18	5	13	13	12	6	79	23	3	0	3
1	4	47	54	23	9	17	150	12	0	2	5	19	16	16	3	18	19	8	6	86	18	9	5	14
1	4	21	41	18	7	14	101	16	5	2	2	25	14	4	3	11	12	6	8	58	19	10	7	17
2	4	36	20	16	8	6	86	84	16	29	0	129	7	17	3	8	8	6	8	57	1	0	2	2
1	4	26	49	18	22	20	135	48	17	4	15	84	15	5	3	21	18	18	9	89	11	5	9	14
1	5	23	49	32	7	11	122	20	1	4	0	25	13	6	3	14	25	19	13	93	31	10	3	13
1	5	21	17	16	5	6	65	62	20	10	44	136	8	4	4	9	11	7	6	49	4	1	1	2
2	5	49	44	44	10	9	156	54	11	11	50	126	13	19	7	18	18	16	10	101	13	16	11	27
1	5	33	29	25	15	11	113	73	9	11	40	133	16	7	5	10	15	18	9	80	9	6	6	12
1	5	42	47	15	5	15	124	18	7	9	18	52	10	9	4	15	14	8	7	67	17	6	4	10
1	5	21	16	13	15	16	81	60	20	28	81	189	11	7	6	14	7	10	9	64	5	4	7	11
2	5	28	29	29	11	11	108	66	25	22	55	168	11	5	4	13	17	27	19	96	7	4	9	13
2	5	30	42	20	16	8	116	30	9	4	2	45	16	8	5	22	18	6	6	81	21	9	10	19
1	5	13	50	17	10	10	100	12	0	7	12	31	17	7	3	17	20	17	9	90	26	4	11	15
2	5	27	34	18	13	13	105	18	4	2	14	38	15	10	4	17	19	23	7	95	15	8	6	14
1	5	12	28	13	5	6	64	26	11	13	31	81	14	5	3	16	9	6	5	58	12	1	3	4
1	5	32	28	12	10	9	91	36	13	7	20	76	9	10	3	10	19	6	8	65	14	3	4	7
2	5	44	43	18	8	9	122	19	4	4	2	29	14	18	3	15	25	6	9	90	9	2	1	3
1	5	32	45	24	9	10	120	26	8	10	12	56	20	17	8	21	14	15	9	104	12	11	6	17
1	5	21	24	10	10	8	73	48	7	9	34	98	9	6	5	8	7	7	5	47	7	3	6	9
1	5	52	41	22	24	16	155	52	6	6	26	90	25	16	5	23	19	13	11	112	24	16	13	29
2	5	24	31	30	21	11	117	77	25	30	40	172	12	6	10	26	24	25	8	111	14	5	11	16
1	5	12	34	31	8	16	101	70	23	26	38	157	9	7	3	24	17	23	9	92	4	7	8	15
1	5	12	30	20	9	5	76	80	22	21	63	186	8	4	3	13	11	10	6	55	15	15	10	25
1	5	15	27	16	12	9	79	83	11	23	51	168	11	5	7	9	8	21	6	67	16	2	4	6
1	6	19	31	17	5	5	77	85	15	41	62	203	7	4	3	10	9	6	5	44	0	0	4	4
1	6	37	43	29	12	9	130	50	4	8	22	84	18	8	5	10	20	12	11	84	12	10	5	15
1	6	22	19	11	7	5	64	74	22	23	46	165	16	5	5	9	19	19	15	88	17	5	2	7
2	6	34	26	15	10	8	93	92	34	42	57	225	14	14	11	9	17	21	7	93	2	3	6	9
1	6	24	29	20	12	17	102	46	7	10	18	81	8	5	3	15	17	6	7	61	14	2	2	4
2	6	11	41	28	11	14	105	70	8	19	45	142	8	4	4	25	23	14	14	92	10	6	4	10
1	6	36	34	16	12	15	113	14	6	9	20	49	16	13	3	7	11	15	6	71	21	0	5	5
1	6	18	51	31	16	11	127	15	4	8	12	39	17	5	3	26	19	9	8	87	21	10	10	20
1	6	27	15	15	5	8	70	88	37	51	80	256	8	4	3	7	12	9	7	50	1	6	3	9
1	6	30	27	15	13	11	96	56	17	17	54	144	12	10	5	24	20	9	12	92	10	2	1	3
1	6	14	34	20	5	5	78	34	10	1	22	67	10	4	4	13	12	6	5	54	8	2	6	8
2	6	34	24	24	6	8	96	97	41	45	97	280	9	11	6	11	12	15	10	74	2	6	7	13
2	6	47	44	40	10	9	150	85	4	13	39	141	27	17	3	18	30	20	25	140	17	16	2	18
1	6	13	16	10	5	6	50	45	13	16	15	89	8	4	5	10	12	8	5	52	19	5	5	10
2	6	33	27	19	11	11	101	85	16	36	49	186	12	7	5	11	19	27	8	89	21	5	6	11
1	6	19	20	10	8	5	62	64	20	32	42	158	7	4	4	8	10	6	7	46	10	2	5	7
1	6	49	49	26	9	12	145	22	1	10	1	34	18	17	12	18	21	13	17	116	29	14	7	21
1	6	46	39	22	9	13	129	19	10	2	7	38	23	19	9	27	22	9	9	118	20	7	8	15
1	6	26	25	26	5	7	89	79	18	42	63	202	9	10	3	8	19	17	5	71	3	2	1	3
1	6	11	19	19	5	5	59	76	18	29	43	166	8	4	3	10	13	12	6	56	7	3	3	6
1	6	51	32	33	7	6	129	67	15	14	35	131	32	16	3	18	19	19	13	120	16	9	11	20
1	6	42	33	35	19	15	144	83	18	30	55	186	10	9	3	18	18	8	6	72	15	15	14	29
1	6	13	24	17	5	5	64	72	8	29	79	188	7	4	3	9	15	18	7	63	6	1	1	2
1	6	17	17	13	11	6	64	78	33	28	55	194	9	7	3	18	17	11	11	76	3	10	7	17
2	6	19	17	20	7	5	68	74	20	25	44	163	7	4	3	11	14	23	7	69	9	10	8	18
1	6	31	27	15	18	19	110	53	26	17	26	122	15	8	4	21	17	8	13	86	20	7	13	20
1	6	24	38	18	21	16	117	36	5	13	15	69	17	10	3	24	17	8	20	99	18	12	1	13
2	6	46	52	20	23	23	164	10	0	0	0	10	17	16	3	29	18	8	15	106	31	16	16	32
1	6	35	43	16	9	8	111	79	5	14	17	115	19	5	5	24	16	8	12	89	18	4	7	11
1	6	27	22	11	5	6	71	33	17	4	31	85	7	5	3	12	8	6	7	48	13	3	2	5
2	6	16	50	12	12	13	103	24	2	2	17	45	8	4	6	12	14	26	6	76	18	9	9	18
1	6	49	34	21	8	8	120	77	24	37	35	173	11	17	5	12	9	9	7	70	8	0	6	6
1	6	50	59	37	19	16	181	4	0	0	0	4	23	19	3	35	24	30	6	140	31	13	12	25
2	6	18	23	16	7	6	70	63	23	22	54	162	11	5	5	9	12	20	9	71	0	4	4	8
1	6	15	34	15	11	5	80	19	2	5	13	39	8	4	5	10	15	16	7	65	11	2	1	3
1	7	13	26	11	5	7	62	40	8	14	26	88	9	4	6	8	10	10	5	52	18	4	2	6
1	7	38	45	23	16	18	140	24	1	5	8	38	18	16	4	25	23	19	15	120	25	13	12	25
1	7	28	32	17	6	9	92	44	15	24	19	102	12	6	4	16	19	24	10	91	23	8	10	18
2	7	12	14	13	11	12	62	42	16	10	31	99	13	4	3	14	14	11	8	67	4	1	4	5
1	7	52	48	28	8	11	147	62	4	19	25	110	22	20	4	16	26	17	15	120	20	7	9	16
1	7	36	35	16	13	9	109	37	10	4	22	73	12	16	3	19	13	11	9	83	14	7	4	11
1	7	38	48	25	9	11	131	10	7	8	23	48	10	11	7	10	12	11	7	68	18	2	5	7
1	7	24	37	20	14	17	112	46	20	8	42	116	9	7	4	22	19	20	15	96	24	9	7	16
2	7	11	19	16	5	6	57	84	26	34	55	199	10	4	3	18	13	16	5	69	8	3	6	9
1	7	11	23	22	10	6	72	94	24	50	68	236	8	4	3	13	15	7	5	55	11	9	3	12
1	7	46	33	28	23	14	144	80	13	43	48	184	13	15	3	21	24	7	5	88	9	4	6	10
2	7	25	20	24	10	12	91	82	22	32	71	207	14	9	5	14	16	10	9	77	8	7	7	14
1	7	34	20	28	5	5	92	84	15	38	59	196	16	6	3	12	18	10	10	75	11	4	2	6
1	7	23	23	18	10	9	83	58	10	14	34	116	11	8	4	22	16	18	10	89	14	5	1	6
1	7	22	18	12	9	5	66	94	30	50	73	247	12	5	3	11	14	21	7	73	8	3	5	8
2	7	12	17	13	5	5	52	94	30	61	93	278	8	4	3	7	8	9	5	44	1	1	2	3
1	7	47	38	15	7	9	116	55	13	25	30	123	22	16	7	10	21	17	14	107	16	11	1	12
1	7	42	29	20	10	6	107	42	21	21	41	125	11	15	3	13	9	6	15	72	16	0	1	1
1	7	11	19	10	7	14	61	72	19	23	23	137	7	4	3	11	11	8	8	52	6	0	2	2
1	7	34	46	19	18	9	126	46	6	10	13	75	16	14	3	24	17	8	7	89	11	14	12	26
1	7	24	24	22	16	5	91	86	22	45	59	212	14	5	7	18	17	23	10	94	15	6	6	12
1	7	15	40	29	16	21	121	78	31	53	59	221	11	4	3	28	23	17	6	92	18	16	16	32
1	7	41	22	29	9	5	106	90	12	41	47	190	10	11	4	20	18	19	9	91	12	10	6	16
1	7	38	32	31	5	6	112	72	29	39	59	199	18	12	3	17	21	21	7	99	16	15	16	31
2	7	11	27	24	6	6	74	85	19	40	74	218	10	4	3	10	10	8	6	51	7	6	11	17
1	7	32	39	23	23	6	123	90	24	62	55	231	8	6	3	32	16	21	11	97	17	7	11	18
2	7	19	36	13	14	10	92	12	5	6	9	32	10	8	3	14	15	13	15	78	15	9	6	15
2	7	28	31	29	8	8	104	86	11	32	66	195	9	6	3	25	24	8	14	89	11	10	12	22
1	7	21	19	11	6	7	64	85	24	39	79	227	8	5	3	10	12	6	5	49	0	5	7	12
1	7	11	30	16	19	14	90	92	29	54	75	250	7	4	3	21	10	18	11	74	4	7	9	16
1	7	12	23	13	9	9	66	51	10	17	20	98	8	5	3	11	12	7	8	54	4	1	2	3
2	7	32	42	31	13	11	129	77	20	24	34	155	23	12	10	16	22	16	17	116	17	10	8	18
1	7	28	23	26	9	9	95	80	21	32	50	183	18	6	3	26	18	10	9	90	13	8	12	20
1	8	17	21	18	5	5	66	87	19	49	51	206	7	4	3	10	15	6	7	52	4	0	5	5
1	8	24	37	12	16	19	108	39	6	7	1	53	7	7	10	13	17	15	6	75	26	3	1	4
2	8	43	31	25	12	9	120	112	34	82	95	323	16	12	3	19	23	10	19	102	8	9	15	24
1	8	16	19	12	5	8	60	76	21	27	39	163	7	4	3	12	14	13	5	58	19	5	5	10
1	8	15	26	21	5	5	72	89	26	42	66	223	9	6	3	8	18	17	6	67	4	0	5	5
2	8	48	41	39	16	16	160	60	18	23	64	165	24	13	14	23	20	22	24	140	21	13	10	23
2	8	12	28	26	14	8	88	98	35	49	77	259	7	4	3	14	13	6	5	52	4	5	16	21
1	8	13	18	10	5	5	51	87	22	47	60	216	7	5	3	9	13	11	6	54	8	5	7	12
2	8	19	18	26	9	6	78	102	29	61	90	282	10	5	3	11	20	12	12	73	6	9	16	25
1	8	25	18	10	7	5	65	94	6	41	45	186	9	7	10	14	9	17	9	75	16	2	4	6
2	8	11	19	13	10	22	75	76	21	40	48	185	10	4	3	10	11	14	10	62	10	1	6	7
1	8	12	21	21	13	6	73	102	30	73	85	290	9	5	3	20	18	11	10	76	1	8	8	16
1	8	30	24	16	23	18	111	90	29	42	48	209	16	7	3	16	16	28	9	95	11	0	1	1
1	8	12	19	17	6	5	59	100	30	63	78	271	7	4	3	12	9	6	5	46	1	1	4	5
1	8	18	29	15	7	11	80	46	15	12	26	99	9	5	3	14	13	14	10	68	23	5	5	10
1	8	18	13	10	7	7	55	96	41	63	82	282	12	9	3	12	13	6	6	61	5	2	5	7
2	8	18	15	16	5	5	59	96	34	35	69	234	8	5	3	11	13	8	7	55	1	1	1	2
2	8	27	31	23	19	9	109	98	30	62	67	257	22	14	4	7	15	27	6	95	7	1	10	11
1	8	26	31	26	21	8	112	91	25	65	69	250	7	5	3	19	11	23	5	73	6	1	13	14
1	8	33	46	21	24	10	134	73	3	20	40	136	21	8	5	23	21	18	17	113	17	9	3	12
2	8	36	50	26	18	15	145	12	1	2	4	19	11	7	3	22	11	6	9	69	26	13	11	24
1	8	25	27	28	21	6	107	96	32	49	56	233	9	16	3	20	16	6	17	87	6	8	7	15
2	8	42	25	12	11	8	98	81	17	47	62	207	14	9	5	13	19	21	13	94	11	5	5	10
1	8	23	21	19	11	8	82	80	25	39	46	190	11	5	3	16	19	21	9	84	11	2	4	6
1	8	29	53	25	12	10	129	37	1	0	0	38	12	6	3	22	21	12	14	90	24	15	13	28
1	8	50	42	29	16	13	150	29	8	9	8	54	15	16	3	19	17	22	12	104	14	3	3	6
1	8	29	27	30	17	10	113	73	26	34	35	168	15	11	4	34	30	18	20	132	20	16	14	30
1	8	48	29	33	11	6	127	90	24	45	46	205	27	18	7	18	24	9	8	111	12	6	5	11
1	9	20	26	10	14	12	82	50	14	40	47	151	13	6	6	20	20	10	15	90	18	6	4	10
1	9	53	26	21	20	13	133	86	33	39	10	168	10	8	3	27	25	26	7	106	20	12	8	20
1	9	25	26	20	12	7	90	98	25	51	75	249	11	8	4	11	14	11	8	67	5	9	3	12
1	9	25	34	22	17	9	107	96	25	66	73	260	13	11	3	28	21	9	14	99	11	5	4	9
1	9	18	33	19	9	13	92	72	9	27	36	144	14	5	3	17	21	12	10	82	6	5	9	14
1	9	15	20	12	5	5	57	100	34	53	62	249	7	5	6	15	10	16	6	65	5	0	4	4
1	9	41	49	22	18	7	137	47	3	30	36	116	20	14	10	17	20	17	16	114	26	12	11	23
1	9	50	42	13	21	8	134	59	11	30	15	115	14	18	3	13	17	17	11	93	22	11	1	12
1	9	11	28	36	5	5	85	89	24	64	72	249	12	5	3	16	17	13	7	73	11	4	15	19
1	9	22	28	18	7	11	86	78	7	36	34	155	10	6	4	11	23	24	10	88	17	4	4	8
1	9	22	42	32	11	10	117	86	19	61	59	225	13	8	5	17	19	21	9	92	5	4	3	7
1	9	22	17	13	11	12	75	55	26	20	44	145	14	4	3	7	11	9	5	53	17	1	3	4
1	10	17	28	18	5	21	89	26	12	7	10	55	8	4	3	10	9	6	6	46	12	2	0	2
1	10	23	23	17	5	9	77	99	26	74	95	294	9	12	3	12	20	9	5	70	0	0	2	2
2	10	12	12	9	6	7	46	94	43	50	78	265	11	4	5	11	16	12	7	66	6	2	1	3
1	10	29	28	21	17	18	113	38	24	9	25	96	12	6	3	16	18	12	9	76	11	4	10	14
1	10	43	39	36	8	10	136	90	12	39	45	186	9	16	3	32	25	27	5	117	8	15	14	29
1	10	17	15	14	5	6	57	90	30	54	85	259	7	5	5	7	11	7	5	47	2	1	4	5
1	10	22	17	22	13	5	79	83	19	43	55	200	13	7	3	11	24	22	12	92	8	0	4	4
1	10	24	21	22	6	6	79	97	38	56	66	257	9	5	3	10	22	18	8	75	7	3	5	8
1	10	13	15	17	5	5	55	63	17	25	22	127	14	9	3	14	10	8	9	67	22	2	6	8
1	10	31	29	19	14	10	103	59	24	41	38	162	18	9	3	22	18	6	8	84	19	12	7	19
1	10	39	19	22	10	6	96	96	29	61	56	242	11	10	5	14	23	21	7	91	7	10	15	25
1	10	27	20	18	9	5	79	87	27	61	72	247	9	6	3	10	12	6	10	56	7	6	3	9
2	10	15	21	10	17	17	80	53	7	16	30	106	12	4	6	9	11	11	5	58	15	15	4	19
1	10	17	38	18	9	6	88	85	24	33	38	180	18	5	5	18	9	6	6	67	23	14	10	24
1	10	30	31	15	18	11	105	86	28	57	49	220	20	12	10	16	21	27	16	122	13	4	4	8
2	10	12	31	17	11	17	88	81	15	25	48	169	19	8	8	19	18	20	6	98	10	6	7	13
1	10	21	24	21	5	5	76	86	25	68	83	262	11	7	3	27	20	11	6	85	4	2	5	7
1	10	44	37	17	9	19	126	18	4	3	4	29	11	17	4	16	20	12	16	96	23	9	5	14
1	10	13	21	14	6	5	59	90	20	50	65	225	11	4	6	9	7	23	7	67	15	6	1	7
1	10	15	39	10	19	17	100	73	9	34	54	170	12	6	4	9	10	18	6	65	8	1	1	2
1	10	11	22	10	14	15	72	84	12	53	62	211	7	4	3	14	13	6	6	53	1	1	6	7
1	10	18	14	10	6	5	53	76	33	47	70	226	11	4	6	10	13	14	5	63	11	2	3	5
2	10	24	21	12	6	6	69	81	33	65	79	258	7	10	8	17	15	18	10	85	2	8	9	17
1	10	25	26	10	9	6	76	81	16	42	37	176	8	4	3	9	9	6	9	48	20	16	12	28
1	11	18	20	26	7	5	76	98	16	49	44	207	8	4	3	10	18	6	5	54	12	6	11	17
1	11	48	17	12	8	7	92	85	30	65	54	234	10	14	3	8	13	14	8	70	4	3	6	9
1	11	30	24	17	22	5	98	67	24	47	15	153	20	9	5	24	27	18	16	119	18	0	7	7
1	11	13	20	12	9	5	59	98	42	69	69	278	7	5	5	9	10	12	6	54	4	4	3	7
1	11	27	25	13	20	10	95	54	9	20	14	97	10	5	4	16	20	11	5	71	24	9	5	14
1	11	14	28	14	18	15	89	98	33	64	63	258	8	4	3	17	15	9	5	61	11	4	10	14
1	11	35	32	26	25	11	129	89	29	63	56	237	9	10	8	23	19	17	8	94	9	4	9	13
2	11	16	19	16	15	15	81	88	21	47	43	199	12	8	6	12	14	7	8	67	15	9	9	18
1	11	44	25	23	14	15	121	68	13	31	56	168	27	18	12	16	27	11	25	136	21	1	1	2
1	11	24	23	15	13	13	88	91	25	80	85	281	16	4	3	10	19	14	9	75	2	4	3	7
1	11	40	14	11	13	23	101	93	48	49	90	280	10	18	4	11	11	25	10	89	7	8	3	11
1	11	24	27	29	11	5	96	102	19	61	68	250	7	15	4	18	15	25	15	99	8	9	16	25
1	11	21	22	16	13	9	81	82	24	44	77	227	17	6	4	12	11	9	6	65	16	4	3	7
1	11	39	26	13	15	12	105	96	12	57	62	227	8	11	5	14	14	15	9	76	16	6	4	10
2	11	16	14	9	7	5	51	64	32	58	86	240	7	5	3	8	8	7	5	43	3	0	1	1
1	12	33	25	10	18	10	96	97	27	44	63	231	10	6	4	9	12	8	9	58	13	5	4	9
1	12	47	39	32	14	9	141	104	38	77	49	268	8	20	5	27	22	26	14	122	25	14	12	26
1	12	19	22	25	12	7	85	92	15	55	60	222	15	5	7	20	18	15	16	96	10	3	3	6
2	12	17	24	17	5	7	70	90	16	61	68	235	13	9	10	18	12	25	5	92	6	3	4	7
1	12	25	13	10	15	16	79	99	45	69	62	275	12	5	3	10	11	12	6	59	2	3	5	8
1	12	11	14	10	5	7	47	77	33	54	54	218	9	4	3	7	13	12	7	55	12	2	3	5
1	12	16	17	12	5	7	57	102	23	68	52	245	9	4	3	8	8	6	5	43	16	13	10	23
1	12	12	21	16	13	10	72	63	29	30	28	150	11	4	3	11	17	6	8	60	21	3	4	7
1	12	20	19	25	12	9	85	103	47	86	100	336	13	7	3	15	18	11	8	75	5	2	6	8
1	12	11	26	18	8	7	70	101	42	84	99	326	8	4	3	8	22	14	5	64	7	8	9	17
2	12	43	30	29	5	8	115	56	37	37	74	204	19	13	13	7	28	23	23	126	18	5	3	8
1	12	12	12	9	5	5	43	91	41	75	79	286	10	4	3	13	13	25	8	76	3	0	3	3
2	12	13	14	13	7	9	56	104	40	72	59	275	7	7	3	8	15	12	5	57	12	2	9	11
2	12	19	12	9	5	6	51	112	48	69	88	317	12	8	5	7	9	26	5	72	10	5	11	16
1	12	33	30	23	10	11	107	89	14	76	64	243	29	11	9	11	17	28	14	119	17	2	3	5
1	12	33	31	22	5	5	96	42	14	13	8	77	10	9	3	15	24	6	10	77	17	3	3	6
1	12	21	23	11	5	5	65	87	29	56	58	230	7	7	5	8	9	13	5	54	14	2	3	5
2	13	11	21	9	5	8	54	108	49	82	100	339	9	4	4	9	7	6	6	45	0	0	3	3
1	13	28	21	31	7	12	99	90	31	73	60	254	10	7	3	12	16	17	5	70	17	3	12	15
1	13	24	19	14	10	6	73	88	31	53	61	233	8	6	3	10	11	6	8	52	13	5	9	14
1	13	20	20	16	7	5	68	108	40	78	95	321	7	5	3	9	18	12	5	59	2	3	6	9
1	13	19	13	11	10	10	63	108	44	79	82	313	8	5	3	10	10	12	7	55	2	4	7	11
1	13	12	22	13	13	10	70	91	32	57	52	232	8	4	3	11	8	12	9	55	18	2	1	3
1	13	16	29	24	11	9	89	96	43	70	73	282	14	5	8	18	20	24	14	103	18	5	6	11
1	13	14	16	11	9	7	57	100	40	84	93	317	9	5	3	7	10	6	5	45	6	6	4	10
1	13	30	32	19	12	13	106	79	17	55	62	213	8	15	3	17	13	24	8	88	12	10	8	18
1	13	36	24	20	5	7	92	43	12	14	8	77	10	14	4	9	14	13	10	74	24	4	2	6
1	13	26	30	14	9	8	87	25	15	17	26	83	9	11	5	12	15	6	11	69	23	11	12	23
1	13	17	16	13	8	9	63	106	47	78	97	328	11	5	3	8	8	14	5	54	1	11	5	16
2	13	29	28	14	14	22	107	41	11	22	26	100	12	7	5	16	14	15	6	75	22	5	11	16
2	13	28	14	18	7	13	80	48	21	23	15	107	16	4	3	18	14	14	10	79	19	3	3	6
1	13	14	43	18	24	10	109	36	4	8	30	78	9	4	7	31	19	14	8	92	17	16	15	31
1	13	12	18	12	16	10	68	86	36	49	54	225	10	4	3	9	13	16	8	63	16	4	7	11
1	14	18	13	9	8	6	54	108	41	86	92	327	7	8	3	7	6	6	6	43	2	1	2	3
1	14	25	15	11	7	5	63	84	43	64	74	265	13	8	8	7	14	13	6	69	13	3	5	8
1	14	19	26	15	16	14	90	75	25	25	30	155	12	9	8	26	19	12	6	92	26	9	15	24
1	14	14	13	10	6	5	48	102	37	78	41	258	12	7	3	12	20	8	8	70	9	8	8	16
1	14	17	17	20	5	6	65	106	37	66	103	312	9	4	3	11	6	10	5	48	10	2	2	4
1	14	34	12	15	5	6	72	112	39	74	71	296	13	14	3	10	12	13	12	77	1	3	7	10
1	14	17	16	14	6	8	61	90	35	60	69	254	9	10	3	7	13	6	7	55	20	0	10	10
1	14	14	13	9	9	12	57	98	25	72	62	257	7	6	5	15	19	18	5	75	14	0	5	5
2	14	20	15	12	5	11	63	99	35	76	86	296	21	10	9	7	22	30	25	124	16	7	2	9
1	14	21	12	14	11	8	66	106	35	68	68	277	15	7	3	9	23	13	5	75	13	0	3	3
1	14	11	12	12	7	5	47	100	47	73	96	316	7	4	3	7	16	6	5	48	1	4	4	8
1	14	12	15	11	5	5	48	96	35	53	69	253	10	4	4	8	8	11	6	51	6	0	4	4
1	14	15	18	10	18	12	73	36	32	25	53	146	11	4	3	10	13	13	8	62	7	8	5	13
2	14	23	14	17	6	6	66	101	54	84	91	330	18	6	3	7	10	10	7	61	10	4	3	7
1	14	14	18	28	10	9	79	104	32	54	63	253	11	4	7	7	16	8	11	64	10	1	6	7
1	14	26	15	11	7	5	64	94	47	82	82	305	20	5	3	7	9	6	7	57	0	1	4	5
1	14	20	31	18	20	19	108	106	19	69	56	250	20	7	7	21	16	26	10	107	16	11	16	27
1	15	12	12	9	5	5	43	98	38	62	67	265	7	4	3	7	8	6	10	45	9	4	2	6
1	15	24	37	21	20	19	121	85	22	57	28	192	18	8	3	26	23	18	7	103	18	8	12	20
1	15	12	20	16	5	7	60	108	39	76	88	311	8	6	3	15	15	13	6	66	8	5	7	12
1	15	16	13	12	9	8	58	94	37	60	55	246	8	4	3	9	19	28	10	81	12	14	16	30
1	15	25	18	12	17	13	85	104	21	71	78	274	9	7	3	18	9	8	5	59	11	10	12	22
2	15	14	13	13	7	5	52	106	52	78	94	330	16	5	8	8	17	25	8	87	2	5	6	11
1	15	22	16	12	7	5	62	108	51	82	90	331	10	10	6	8	10	18	8	70	5	4	4	8
1	15	16	14	9	6	5	50	110	46	79	98	333	8	5	3	7	8	9	5	45	6	4	0	4
1	15	12	23	21	13	18	87	108	43	82	72	305	11	4	4	12	16	13	6	66	14	11	9	20
2	15	11	30	19	19	21	100	104	41	76	66	287	10	7	4	11	23	25	10	90	17	6	9	15
1	15	11	19	11	11	5	57	114	50	83	71	318	7	5	3	8	7	6	5	41	5	4	4	8
1	15	23	22	23	10	5	83	100	36	64	63	263	24	9	4	14	22	17	9	99	18	4	3	7
1	15	19	17	12	15	8	71	112	50	82	69	313	7	8	3	8	11	26	6	69	6	0	3	3
1	15	16	12	9	5	5	47	100	49	86	85	320	12	5	3	7	16	12	7	62	0	8	3	11
1	15	36	44	23	11	20	134	78	19	41	33	171	23	10	13	18	24	23	18	129	17	10	14	24
1	16	19	19	14	11	6	69	100	41	84	67	292	18	8	4	11	15	27	7	90	7	0	4	4
2	16	13	12	9	7	5	46	114	56	86	91	347	10	5	5	8	12	6	5	51	1	4	11	15
1	16	20	12	11	9	8	60	94	39	82	101	316	12	6	3	7	7	6	5	46	16	0	4	4
1	16	14	31	18	14	9	86	102	35	74	52	263	7	4	3	15	21	6	5	61	11	7	9	16
2	16	17	26	26	16	6	91	98	31	70	65	264	20	4	4	19	22	12	18	99	6	15	11	26
1	16	49	32	34	9	7	131	103	16	67	72	258	12	12	3	7	13	26	6	79	5	7	9	16
1	16	14	13	9	5	5	46	94	33	61	68	256	11	6	3	8	12	16	5	61	14	3	3	6
2	16	25	13	9	5	5	57	112	55	82	97	346	12	4	3	8	7	9	5	48	3	6	9	15
1	16	13	16	11	11	6	57	100	26	70	75	271	8	4	4	9	13	15	5	58	15	4	5	9
2	16	12	15	13	7	7	54	96	33	74	98	301	8	4	3	10	10	8	5	48	3	6	9	15
1	16	13	14	15	17	21	80	88	42	66	54	250	8	4	3	15	16	10	5	61	17	6	9	15
2	16	12	13	10	5	6	46	110	35	84	103	332	7	4	3	7	6	6	5	38	8	1	6	7
1	16	11	12	9	7	6	45	102	28	71	72	273	7	4	3	7	10	8	6	45	9	0	6	6
1	16	16	12	12	5	7	52	110	50	68	77	305	10	6	3	7	12	6	5	49	12	0	5	5
1	16	26	19	12	8	5	70	102	11	71	62	246	10	15	3	12	13	13	9	75	14	2	4	6
1	16	53	37	18	18	12	138	12	4	4	7	27	23	20	7	19	17	9	18	113	33	9	5	14
1	17	14	13	13	7	5	52	112	39	86	81	318	20	6	3	9	11	11	8	68	18	4	7	11
1	17	17	16	16	10	6	65	98	34	60	66	258	9	6	3	10	13	18	5	64	12	3	8	11
1	17	24	19	10	18	21	92	108	44	78	77	307	9	4	7	7	9	9	5	50	15	4	4	8
1	17	24	24	14	10	10	82	92	36	78	69	275	13	8	4	11	18	17	8	79	20	2	3	5
1	17	16	13	9	5	5	48	104	54	86	92	336	11	6	3	7	9	14	5	55	9	1	2	3
1	17	19	16	10	12	6	63	104	43	85	89	321	11	6	5	10	11	16	8	67	4	3	2	5
2	17	26	13	14	5	11	69	70	55	70	59	254	15	8	7	7	17	6	17	77	5	7	16	23
1	17	13	12	11	5	5	46	106	55	84	91	336	8	4	3	7	9	6	5	42	4	2	3	5
2	17	27	22	23	8	6	86	0	0	0	0	0	16	8	5	7	11	12	13	72	11	5	4	9
2	17	34	18	14	11	5	82	102	48	84	86	320	11	8	3	7	10	9	8	56	9	2	2	4
1	17	21	21	11	8	6	67	108	58	80	99	345	19	12	5	7	9	13	11	76	2	0	1	1
1	17	15	13	11	14	13	66	101	52	84	100	337	12	5	3	9	11	8	6	54	6	0	3	3
1	17	12	13	9	10	8	52	112	60	85	97	354	10	5	3	7	9	6	7	47	4	4	5	9
1	17	13	18	11	15	6	63	90	19	59	58	226	12	6	8	11	22	21	9	89	6	3	16	19
1	18	17	13	13	10	5	58	112	41	86	90	329	7	4	3	8	8	9	5	44	10	1	5	6
1	18	24	28	12	21	13	98	92	34	84	76	286	8	4	4	10	10	7	5	48	12	2	2	4
1	18	26	19	12	18	5	80	106	38	82	93	319	9	8	3	7	14	8	5	54	11	0	7	7
1	18	15	15	12	6	5	53	112	43	84	100	339	7	4	3	7	8	6	5	40	4	1	2	3
2	18	19	19	12	19	15	84	102	41	68	42	253	8	5	6	8	16	18	12	73	24	6	7	13
2	18	13	12	11	6	8	50	102	55	77	92	326	7	4	3	7	8	8	5	42	0	0	5	5
1	18	15	22	13	13	7	70	106	45	72	65	288	12	5	4	17	11	15	7	71	10	8	11	19
1	18	11	12	10	10	7	50	114	49	86	82	331	7	4	3	7	6	6	5	38	5	0	0	0
2	18	11	12	10	5	6	44	114	37	86	96	333	7	4	4	7	6	6	5	39	0	1	0	1
